# Supplementary material for: CRISPR/Cas9 TCR-Edited NKp30 CAR T Cells Exhibit Superior Anti-Tumor Immunity to B7H6-Expressing Leukemia and Melanoma
Source: Int J Mol Sci. 2025 Aug 25;26(17):8235. doi: 10.3390/ijms26178235 (PMC12428420; doi:10.3390/ijms26178235)
Supplement: Supplementary file 1 [file ijms-26-08235-s001.zip]

Archive with 1 entries (1 files):
- ijms-3722185-supplementary.pdf
